# Supplementary material for: A machine learning approach for missing persons cases with high genotyping errors
Source: Front Genet. 2022 Oct 3;13:971242. doi: 10.3389/fgene.2022.971242 (PMC9573995; doi:10.3389/fgene.2022.971242)
Supplement: Supplementary file 1 [file Table2.XLSX]

## Sheet: Sheet1
ID-1	ID-2	Actual Relationship Degree	Total IBD Segments Length from GEDmatch (most likely relationship degree)			Classification results from Machine Learning approach with GSA SNPs																																	Classification results from King-robust with GSA SNPs
			50ng versus 50ng	50ng versus 500pg	50ng versus 100pg	50ng versus 50ng											50ng versus 500pg											50ng versus 100pg											50ng versus 50ng	50ng versus 500pg	50ng versus 100pg
						Genotyping error rate
						0	0.01	0.03	0.05	0.07	0.1	0.15	0.2	0.3	0.4	0.5	0	0.01	0.03	0.05	0.07	0.1	0.15	0.2	0.3	0.4	0.5	0	0.01	0.03	0.05	0.07	0.1	0.15	0.2	0.3	0.4	0.5
13047	13050	Unrelated	0	0	0	Unrelated	Unrelated	Unrelated	Unrelated	Unrelated	Unrelated	Unrelated	Unrelated	Unrelated	3	3	Unrelated	Unrelated	Unrelated	Unrelated	Unrelated	Unrelated	Unrelated	Unrelated	Unrelated	Unrelated	Unrelated	Unrelated	Unrelated	Unrelated	Unrelated	Unrelated	Unrelated	Unrelated	Unrelated	Unrelated	Unrelated	Unrelated	Unrelated	Unrelated	Unrelated
13047	7028	2	1672 (2)	0	0	2	2	2	2	2	2	2	1	1	1	1	3	3	3	3	3	3	3	3	2	2	1	Unrelated	Unrelated	Unrelated	Unrelated	Unrelated	Unrelated	Unrelated	3	3	3	3	2	3	Unrelated
13047	13053	Unrelated	0	0	0	Unrelated	Unrelated	Unrelated	Unrelated	Unrelated	Unrelated	Unrelated	Unrelated	3	3	3	Unrelated	Unrelated	Unrelated	Unrelated	Unrelated	Unrelated	Unrelated	Unrelated	Unrelated	Unrelated	3	Unrelated	Unrelated	Unrelated	Unrelated	Unrelated	Unrelated	Unrelated	Unrelated	Unrelated	Unrelated	Unrelated	Unrelated	Unrelated	Unrelated
13047	7013	Unrelated	0	0	0	Unrelated	Unrelated	Unrelated	Unrelated	Unrelated	Unrelated	Unrelated	Unrelated	Unrelated	3	3	Unrelated	Unrelated	Unrelated	Unrelated	Unrelated	Unrelated	Unrelated	Unrelated	Unrelated	Unrelated	Unrelated	Unrelated	Unrelated	Unrelated	Unrelated	Unrelated	Unrelated	Unrelated	Unrelated	Unrelated	Unrelated	Unrelated	Unrelated	Unrelated	Unrelated
13047	7035	2	1625.4 (2)	0	0	2	2	2	2	2	2	2	1	1	1	1	3	3	3	3	3	3	3	2	2	2	1	Unrelated	Unrelated	Unrelated	Unrelated	Unrelated	Unrelated	Unrelated	Unrelated	Unrelated	3	3	2	3	Unrelated
13047	7046	1	3571.1 (1)	0	0	2	2	1	1	1	2	1	1	1	1	1	2	2	2	1	1	1	1	1	1	1	1	2	2	2	2	2	1	1	1	1	1	1	1	2	2
13047	7437	2	2102.5 (2)	0	0	2	2	2	2	2	2	1	1	1	1	1	3	3	2	2	2	2	2	2	1	1	1	3	3	3	3	3	3	3	3	3	3	3	2	2	Unrelated
13050	7028	2	1892.7 (2)	0	0	2	2	2	2	2	2	1	1	1	1	1	3	3	3	3	3	3	2	2	2	1	1	Unrelated	Unrelated	Unrelated	Unrelated	Unrelated	3	3	3	3	3	3	2	3	Unrelated
13050	13053	Unrelated	0	0	0	Unrelated	Unrelated	Unrelated	Unrelated	Unrelated	Unrelated	Unrelated	Unrelated	3	3	3	Unrelated	Unrelated	Unrelated	Unrelated	Unrelated	Unrelated	Unrelated	Unrelated	Unrelated	Unrelated	Unrelated	Unrelated	Unrelated	Unrelated	Unrelated	Unrelated	Unrelated	Unrelated	Unrelated	Unrelated	Unrelated	Unrelated	Unrelated	Unrelated	Unrelated
13050	7013	Unrelated	0	0	0	Unrelated	Unrelated	Unrelated	Unrelated	Unrelated	Unrelated	Unrelated	Unrelated	3	3	3	Unrelated	Unrelated	Unrelated	Unrelated	Unrelated	Unrelated	Unrelated	Unrelated	Unrelated	Unrelated	Unrelated	Unrelated	Unrelated	Unrelated	Unrelated	Unrelated	Unrelated	Unrelated	Unrelated	Unrelated	Unrelated	Unrelated	Unrelated	Unrelated	Unrelated
13050	7035	2	1944.9 (2)	0	0	2	2	2	2	2	2	1	1	1	1	1	3	3	3	3	3	3	2	2	2	1	1	Unrelated	Unrelated	Unrelated	Unrelated	Unrelated	Unrelated	Unrelated	Unrelated	3	3	3	2	3	Unrelated
13050	7046	1	3579.6 (1)	0	0	2	2	2	1	1	2	1	1	1	1	1	2	2	1	1	1	2	1	1	1	1	1	2	2	2	2	1	1	1	1	1	1	1	1	1	2
13050	7437	2	1462.3 (2)	0	0	2	2	2	2	2	2	2	2	1	1	1	3	3	3	3	3	3	3	3	2	2	2	Unrelated	Unrelated	Unrelated	Unrelated	Unrelated	Unrelated	Unrelated	Unrelated	3	3	3	2	Unrelated	Unrelated
7028	13053	1	3575.3 (1)	17.4 (8)	0	2	2	2	1	1	2	1	1	1	1	1	2	2	2	2	1	2	1	1	1	1	1	2	2	2	2	2	2	2	1	1	1	1	1	1	2
7028	7013	Unrelated	0	0	0	Unrelated	Unrelated	Unrelated	Unrelated	Unrelated	Unrelated	Unrelated	Unrelated	3	3	3	Unrelated	Unrelated	Unrelated	Unrelated	Unrelated	Unrelated	Unrelated	Unrelated	Unrelated	Unrelated	Unrelated	Unrelated	Unrelated	Unrelated	Unrelated	Unrelated	Unrelated	Unrelated	Unrelated	Unrelated	Unrelated	Unrelated	Unrelated	Unrelated	Unrelated
7028	7035	3	901 (3)	0	0	3	3	3	3	3	3	3	3	2	2	1	3	3	3	3	3	3	3	3	3	3	3	Unrelated	Unrelated	Unrelated	Unrelated	Unrelated	Unrelated	Unrelated	Unrelated	Unrelated	Unrelated	Unrelated	3	Unrelated	Unrelated
7028	7046	1	3563.3 (1)	0	0	2	2	1	1	1	2	1	1	1	1	1	2	2	1	1	1	2	1	1	1	1	1	2	2	2	2	1	1	1	1	1	1	1	1	1	2
7028	7437	1	2799.3 (1)	900.2 (3)	497.1 (3)	2	2	2	1	1	2	1	1	1	1	1	1	1	1	1	1	1	1	1	1	1	1	2	2	2	2	2	2	2	2	1	1	1	1	1	2
13053	7013	Unrelated	0	0	0	Unrelated	Unrelated	Unrelated	Unrelated	Unrelated	Unrelated	Unrelated	Unrelated	3	3	3	Unrelated	Unrelated	Unrelated	Unrelated	Unrelated	Unrelated	Unrelated	Unrelated	Unrelated	Unrelated	Unrelated	Unrelated	Unrelated	Unrelated	Unrelated	Unrelated	Unrelated	Unrelated	Unrelated	Unrelated	Unrelated	Unrelated	Unrelated	Unrelated	Unrelated
13053	7035	Unrelated	0	0	0	Unrelated	Unrelated	Unrelated	Unrelated	Unrelated	Unrelated	Unrelated	Unrelated	3	3	3	Unrelated	Unrelated	Unrelated	Unrelated	Unrelated	Unrelated	Unrelated	Unrelated	Unrelated	Unrelated	3	Unrelated	Unrelated	Unrelated	Unrelated	Unrelated	Unrelated	Unrelated	Unrelated	Unrelated	Unrelated	Unrelated	Unrelated	Unrelated	Unrelated
13053	7046	Unrelated	0	0	0	Unrelated	Unrelated	Unrelated	Unrelated	Unrelated	Unrelated	Unrelated	Unrelated	3	3	3	Unrelated	Unrelated	Unrelated	Unrelated	Unrelated	Unrelated	Unrelated	Unrelated	Unrelated	3	3	Unrelated	Unrelated	Unrelated	Unrelated	Unrelated	Unrelated	Unrelated	Unrelated	Unrelated	Unrelated	3	Unrelated	Unrelated	Unrelated
13053	7437	1	3579.3 (1)	0	0	1	1	1	1	1	2	1	1	1	1	1	2	2	2	1	1	2	1	1	1	1	1	2	2	2	2	2	2	1	1	1	1	1	1	1	2
7013	7035	1	3578 (1)	0	0	1	1	1	1	1	1	1	1	1	1	1	2	2	2	1	1	1	1	1	1	1	1	3	3	3	3	3	3	2	2	2	2	1	1	1	3
7013	7046	Unrelated	0	0	0	Unrelated	Unrelated	Unrelated	Unrelated	Unrelated	Unrelated	Unrelated	Unrelated	3	3	3	Unrelated	Unrelated	Unrelated	Unrelated	Unrelated	Unrelated	Unrelated	Unrelated	Unrelated	Unrelated	3	Unrelated	Unrelated	Unrelated	Unrelated	Unrelated	Unrelated	Unrelated	Unrelated	Unrelated	Unrelated	Unrelated	Unrelated	Unrelated	Unrelated
7013	7437	Unrelated	0	0	0	Unrelated	Unrelated	Unrelated	Unrelated	Unrelated	Unrelated	Unrelated	Unrelated	3	3	3	Unrelated	Unrelated	Unrelated	Unrelated	Unrelated	Unrelated	Unrelated	Unrelated	Unrelated	Unrelated	3	Unrelated	Unrelated	Unrelated	Unrelated	Unrelated	Unrelated	Unrelated	Unrelated	Unrelated	Unrelated	Unrelated	Unrelated	Unrelated	Unrelated
7035	7046	2	1844.6 (2)	0	0	2	2	2	2	2	2	1	1	1	1	1	3	3	3	3	3	3	2	2	2	1	1	3	3	3	3	3	3	3	3	2	2	2	2	3	Unrelated
7035	7437	3	1044.1 (3)	0	0	3	3	3	3	3	3	2	2	2	1	1	3	3	3	3	3	3	3	3	3	3	2	Unrelated	Unrelated	Unrelated	Unrelated	Unrelated	Unrelated	Unrelated	Unrelated	Unrelated	3	3	3	Unrelated	Unrelated
7046	7437	1	3574.9 (1)	0	0	2	2	1	1	1	2	1	1	1	1	1	2	2	1	1	1	1	1	1	1	1	1	2	2	2	2	2	2	2	1	1	1	1	1	1	2
